# Supplementary material for: Endocrine Disruption Induced by Environmental Exposure to the Acaricide Cyflumetofen and Its Main Metabolite
Source: Toxics. 2026 Mar 24;14(4):272. doi: 10.3390/toxics14040272 (PMC13119797; doi:10.3390/toxics14040272)
Supplement: Supplementary file 1 [file toxics-14-00272-s001.zip]

Archive with 1 entries (1 files):
- toxics-4153377-supplementary.pdf
